# Supplementary material for: The Impact of Regional Maximum Tolerated Interlesion Distance on the Long-Term Ablation Outcomes in Ablation Index Guided Pulmonary Vein Isolation for Atrial Fibrillation
Source: J Clin Med. 2023 Aug 1;12(15):5056. doi: 10.3390/jcm12155056 (PMC10420066; doi:10.3390/jcm12155056)
Supplement: Supplementary file 1 [file jcm-12-05056-s001.zip]

Archive with 1 entries (1 files):
- jcm-2394886-supplementary.pdf
